# Supplementary material for: Histone H3 gene is not a suitable marker to distinguish Alternaria tenuissima from A. alternata affecting potato
Source: PLoS One. 2020 Apr 23;15(4):e0231961. doi: 10.1371/journal.pone.0231961 (PMC7179870; doi:10.1371/journal.pone.0231961)
Supplement: S3 Table — (XLS) [file pone.0231961.s003.xls]

## Sheet: Sequence Data
Table S3 Single nucleotide polymorsim (SNP) in ITS region, β-tubulin, plasma membrane ATPase (ATPase), and calmodulin.
															Position of SNP in genes
Isolate	ITS			β-tublin gene											ATPase gene																			Calmodulin gene
	366	480		96	939		153	163	164	165	202	224	230	239	261	286	348	367	381	401	602	656	734	743	875		17	62	179	180	181	182	183	184	193	252	386	488	491	493	501	631	682	748	758	767	771	779	785
A1	G	C		T	T		C	C	T	C	G	C	C	A	G	C	C	T	T	C	A	T	G	T	C		T	G	A	C	T	C	T	C	C	A	T	T	C	C	T	C	T	G	A	G	A	T	C
A2	.	T		.	.		.	.	.	.	.	.	.	.	.	.	.	.	.	.	.	.	.	.	.		.	.	.	.	.	.	.	.	.	.	.	.	.	.	.	.	.	.	.	.	.	.	.
A3	.	.		.	.		T	.	.	.	.	.	.	.	A	.	.	C	.	.	.	A	.	C	.		C	.	.	.	*	*	*	*	.	G	C	C	T	A	C	.	.	A	.	.	G	C	T
A4	.	T		C	C		T	.	.	.	.	.	.	G	.	.	.	C	C	T	.	.	.	C	T		C	.	.	.	*	*	*	*	.	G	C	C	T	A	C	.	.	A	.	.	G	C	T
A5	.	T		C	C		T	*	*	*	.	G	.	.	.	.	T	C	.	.	.	.	A	.	.		.	.	.	.	.	.	.	.	.	.	.	.	.	.	.	.	.	.	.	.	.	.	.
A6	.	T		.	C		T	.	.	.	.	.	T	G	.	.	.	C	C	T	.	.	.	C	T		C	.	.	.	*	*	*	*	.	G	C	C	T	A	C	.	.	A	.	.	G	C	T
T1	.	T		.	.		.	.	.	.	.	.	.	.	.	.	.	C	.	.	.	.	.	.	.		.	A	*	*	.	.	.	.	T	.	.	.	.	.	.	.	.	.	.	.	.	.	.
T2	A	T		C	C		T	.	.	.	C	.	.	.	.	T	.	C	.	.	.	.	.	C	T		C	.	.	.	*	*	*	*	.	G	C	C	T	A	C	.	.	A	.	.	G	C	T
T3	.	T		C	C		T	.	.	.	.	.	.	.	A	.	.	C	.	.	.	A	.	C	.		C	.	.	.	*	*	.	.	.	G	C	.	.	.	C	T	C	.	G	A	.	.	.
T4	.	T		.	C		T	.	.	.	.	.	.	.	.	.	.	C	.	T	.	.	.	C	T		C	.	*	*	*	*	.	.	.	G	C	C	T	G	C	.	.	A	.	.	G	C	.
T5	.	T		.	.		.	.	.	.	.	.	.	.	.	.	.	C	.	.	.	.	.	.	.		.	A	*	*	.	.	.	.	T	.	.	.	.	.	.	.	.	.	.	.	.	.	.
T6	.	T		C	C		T	.	.	.	C	.	.	.	.	T	.	C	.	.	G	.	.	C	T		C	.	.	.					.	G	C	C	T	A	C	.	.	A	.	.	G	C	T
Note: - and *indicated the identical and missing nucleotide respectively in isolates compared to the A1 isolate.

## Sheet: Info
Title
Format
DataType	Nucleotide
12
Number Sites	26
Identical	.
Missing	?
Indel	-
